# Supplementary material for: Electrochemical/Colorimetric Dual-Mode Aptasensor Based on CuZr-MOF and Fe3O4@ZIF-8 for Detection of Malathion in Vegetables
Source: Biosensors (Basel). 2026 Feb 4;16(2):101. doi: 10.3390/bios16020101 (PMC12937831; doi:10.3390/bios16020101)
Supplement: Supplementary file 1 [file biosensors-16-00101-s001.zip]

Archive with 1 entries (1 files):
- biosensors-4093413-supplementary.pdf
